# Supplementary material for: Accurate, Scalable Structural Variant Genotyping in Complex Genomes at Population Scales
Source: Mol Biol Evol. 2025 Jul 29;42(8):msaf180. doi: 10.1093/molbev/msaf180 (PMC12362251; doi:10.1093/molbev/msaf180)
Supplement: msaf180_Supplementary_Data [file msaf180_supplementary_data.zip]

Archive with 2 entries (2 files):
- SVGAP_SupplementaryMaterial_revision.pdf
- SVGAP_Supplementary_Tables_final.xlsx
