# Supplementary material for: Accurate, Scalable Structural Variant Genotyping in Complex Genomes at Population Scales
Source: Mol Biol Evol. 2025 Jul 29;42(8):msaf180. doi: 10.1093/molbev/msaf180 (PMC12362251; doi:10.1093/molbev/msaf180)
Supplement: msaf180_Supplementary_Data [file msaf180_supplementary_data.zip › SVGAP_Supplementary_Tables_final.xlsx]

## Sheet: Table S1
Supplementary Table 1: Species used for benchmarking whole-genome aligners in plants.
Species	Genome size	Repeat content	Assemblies used	Continuity (i.e. N50)	References
Fly (Drosophila melanogaster)	~140 Mb	~22 %	iso-1 versus A4	The contig N50 is 21.5 Mb for iso-1 and 22.4 Mb for A4	The FlyBase Consortium, release 6; Chakraborty et al. 2019. “Structural Variants Exhibit Widespread Allelic Heterogeneity and Shape Variation in Complex Traits.” Nature Communications 10 (1): 4872; Chakraborty et al. 2018. “Hidden Genetic Variation Shapes the Structure of Functional Elements in Drosophila.” Nature Genetics 50 (1): 20–25.
Human (Homo sapiens)	~3.1 Gb	~54 %	CHM13 versus YAO	Both are T2T assemblies	Nurk et al. 2022. “The Complete Sequence of a Human Genome.” Science 376 (6588): 44–53; He et al. 2023. “T2T-YAO: A Telomere-to-Telomere Assembled Diploid Reference Genome for Han Chinese.” Genomics, Proteomics & Bioinformatics 21 (6): 1085–1100.
Rice (Oryza sativa)	~396 Mb	~46 %	MH63 versus ZS97	Both are T2T assemblies	Song et al. 2021. “Two Gap-Free Reference Genomes and a Global View of the Centromere Architecture in Rice.” Molecular Plant 14 (10): 1757–67.
Tomato (Solanum lycopersicum)	~801.8 Mb	~72 %	SL5.0 versus TS60	The contig N50 is 41.7 Mb for SL5.0 and 46.6 Mb for TS60	Zhou et al. 2022. “Graph Pangenome Captures Missing Heritability and Empowers Tomato Breeding.” Nature 606 (7914): 527–34.
Maize (Zea mays)	~2.2 Gb	~85 %	B73 versus Mo17	The contig N50 is 52.36 Mb for B73 and Mo17 is a T2T assembly	Hufford et al. 2021. “De Novo Assembly, Annotation, and Comparative Analysis of 26 Diverse Maize Genomes.” Science 373 (6555): 655–62; Chen et al. 2023. “A Complete Telomere-to-Telomere Assembly of the Maize Genome.” Nature Genetics 55 (7): 1221–31.
Pepper (Capsicum annuum)	~3.1 Gb	~85 %	CaT2T versus Zunla-1_v3.0	Both are T2T assemblies	Chen et al. 2024. “Two Telomere-to-Telomere Gapless Genomes Reveal Insights into Capsicum Evolution and Capsaicinoid Biosynthesis.” Nature Communications 15 (1): 4295 ; Zhang et al. 2025. “The Gap-Free Assembly of Pepper Genome Reveals Transposable-Element-Driven Expansion and Rapid Evolution of Pericentromeres.” Plant Communications 6 (2): 101177.

## Sheet: Table S2
Supplementary Table 2: Parameters and commands used for whole-genome aligners across genomes of varying complexity.
Aligner	Version	Parameters	References
lastz	1.04.22	lastz $REF[multiple] $QRY --format=axt --output=REFvsQRY.axt	Harris, R.S. 2007. "Improved pairwise alignment of genomic DNA." Ph.D. Thesis, The Pennsylvania State University.
last	1406	lastdb -P8 -uNEAR REFdat $REF	Kiełbasa et al. 2011. Adaptive seeds tame genomic sequence comparison. Genome Res. 21, 487–493.
		lastal REFdat QRY > REFvsQRY.maf
MUMmer	v4	nucmer --prefix=REFvsQRY.mm $REF $QRY	Marçais, G. et al. 2108. "MUMmer4: A fast and versatile genome alignment system." PLoS Comput. Biol. 14, e1005944.
		nucmer --maxmatch --prefix=REFvsQRY.max $REF $QRY
minimap2	2.24-r1122	minimap2 -c --cs=long -x asm5 $REF $QRY > REFvsQRY.asm5.paf	Li, H. 2018. "Minimap2: pairwise alignment for nucleotide sequences." Bioinformatics 34, 3094–3100.
		minimap2 -c --cs=long -x asm10 $REF $QRY > REFvsQRY.asm10.paf
		minimap2 -c --cs=long -x asm20 $REF $QRY > REFvsQRY.asm20.paf
		minimap2 -c --cs=long $REF $QRY > REFvsQRY.def.paf
AnchorWave	v1.0.1/ v1.2.3/v1.2.5	anchorwave genoAli -i REF.gff3 -as cds.fa -r $REF -a cds.sam -ar REF.sam -s $QRY -n anchors -o anchorwave.maf -f anchorwave.f.maf [-v SV.vcf] -m 0 -t 4	Song, B. et al. 2022. "AnchorWave: Sensitive alignment of genomes with high sequence diversity, extensive structural polymorphism, and whole-genome duplication." Proc. Natl. Acad. Sci. U. S. A. 119.
		anchorwave proali -i REF.gff3 -as cds.fa -r $REF -a cds.sam -ar REF.sam -s $QRY -n anchors -o anchorwave.maf -f anchorwave.f.maf -R 1 -Q 1 -m 0 -t 4
GSAlign	v1.0.22	GSAlign -r $REF -q $QRY -o REFvsQRY	Lin, H.-N. et al. 2020. GSAlign: an efficient sequence alignment tool for intra-species genomes. BMC Genomics 21, 182.

## Sheet: Table S3
Supplementary Table 3: Metrics for evaluating whole-genome aligners across genomes of varying complexity.
Species	Compared genomes	Lastz	Last	MUMmer4		minimap2				AnchorWave		GSAlign
		default	default	default	maxmatch	default	asm5	asm10	asm20	genoAli	proali
Execution time (CPU-time hh:mm:ss)
Fly	ISO1 versus A4	03:14:41	00:11:06	00:07:49	00:54:15	00:04:48	00:02:35	00:01:53	00:03:03	00:09:02	00:09:23	00:01:47
Rice	MH63 versus ZS97	3 days, 6:19:44	02:23:49	03:42:25	7 days, 21:20:44	01:28:58	00:15:53	00:14:04	00:28:02	01:16:18	01:32:02	00:06:41
Tomato	SL5.0 versus TS60	N/A	13:16:16	05:44:45	N/A	04:57:57	00:16:23	00:16:11	00:31:29	00:06:14	00:06:13	00:12:00
Maize	B73 versus Mo17	N/A	2 days, 4:27:02	4 days, 18:35:04	N/A	6 days, 1:41:11	07:50:42	07:44:05	13:23:06	17:30:34	1 day, 1:27:13	00:53:54
Pepper	CaT2T versus Zunla	N/A	1 day, 23:23:14	1 day, 3:53:25	N/A	1 day, 7:43:15	02:26:12	02:21:23	05:04:37	03:51:14	03:30:02	00:55:12
Human	CHM13 versus YAO	N/A	1 day, 19:29:13	17:27:41	N/A	1 day, 0:06:58	00:43:40	00:44:34	01:17:56	02:50:33	02:36:03	00:53:18
Peak memory usage (Gb)
Fly	ISO1 versus A4	1	1.18	2.53	8.73	6.44	6.37	6.42	7.09	71.38	79.32	1.6
Rice	MH63 versus ZS97	3.46	5.65	6.53	456.95	75.12	32.72	31.89	57.3	127.55	201.9	3.1
Tomato	SL5.0 versus TS60	N/A	20.25	13.55	N/A	110.74	32.15	32.16	58.33	74.68	83.02	4.45
Maize	B73 versus Mo17	N/A	38.81	34.36	N/A	368.93	245.71	240.56	99.93	137.14	271.43	15.01
Pepper	CaT2T versus Zunla	N/A	39.47	60.59	N/A	109.84	69.21	67.98	131.17	159.56	226.19	16.75
Human	CHM13 versus YAO	N/A	87.29	59.25	N/A	180.59	29.3	29.3	43.19	302.55	351.09	15.55
Storage space (Gb) of the preliminary alignment results
Fly	ISO1 versus A4	0.493	2.76	0.384	2.261	0.262	0.255	0.258	0.259	0.266	0.26	0.235
Rice	MH63 versus ZS97	7.963	115.86	5.089	184.636	0.754	0.699	0.714	0.718	0.845	0.828	0.645
Tomato	SL5.0 versus TS60	N/A	188.29	7.88	N/A	1.49	1.488	1.49	1.491	1.502	1.499	1.465
Maize	B73 versus Mo17	N/A	>5000	132.97	N/A	6.89	2.975	3.22	5.908	5.597	5.453	3.079
Pepper	CaT2T versus Zunla	N/A	3154.04	36	N/A	9.86	5.747	5.794	5.826	6.374	6.11	5.191
Human	CHM13 versus YAO	N/A	2394.37	22.163	N/A	5.85	5.785	5.823	5.879	5.85	5.75	5.421
Alignable regions based on the reference genome
Fly	ISO1 versus A4	95.5	99.43	98.37	99.43	95.84	94.83	95.06	95.33	96.23	94.72	92.5
Rice	MH63 versus ZS97	88.14	99.07	98.15	98.15	89.96	86.69	87.89	88.22	95.3	94.27	83.25
Tomato	SL5.0 versus TS60	N/A	99.97	99.86	N/A	99.56	99.49	99.57	99.61	99.89	99.66	98.12
Maize	B73 versus Mo17	N/A	N/A	97.52	N/A	72.42	62.67	65.78	67.82	89.07	88.09	66.31
Pepper	CaT2T versus Zunla	N/A	99.87	98.28	N/A	96.28	95.13	95.49	95.62	96.6	96.2	88.63
Human	CHM13 versus YAO	N/A	99.69	98.23	N/A	96.77	95.64	95.91	96.25	97.06	96.37	92.07
Note: The number of threads used for each tool is indicated in this table. AnchorWave, MUMmer, Minimap2, and GSAlign were run with 24 threads. Lastz and Last were run using their default configurations without explicitly setting the number of threads.

## Sheet: Table S4
Supplementary Table 4: SVs and their overlap across different aligners combined with SVGAP in intraspecific genome comparisons for rice, fruit fly, and tomato.
Aligners	AnchorWave (v1.0.1)		AnchorWave (v1.2.5)	GSAlign	last	lastz	minimap2				MUMmer4
	genoAli	proAli	genoAli				asm10	asm20	asm5	default	maxmatch	default
The number of deletions (≥ 50 bp) detected between two rice genomes: MH63 and ZS97.
AnchorWave(v1.0.1)_genoAli	11642	9777	11188	3187	8094	7205	6196	6646	5178	7512	6856	6684
AnchorWave(v1.0.1)_proAli	9777	10800	9739	3096	7711	6937	5937	6386	5001	7250	6666	6516
AnchorWave(v1.2.5)_genoAli	11188	9739	11796	3183	8075	7205	6210	6678	5180	7519	6823	6659
GSAlign	3187	3096	3183	3735	3064	2820	2870	2912	2645	3067	2951	3028
last	8094	7711	8075	3064	10757	6896	6371	6648	5447	7481	7105	6825
lastz	7205	6937	7205	2820	6896	9600	5630	5986	4790	6809	5960	5955
minimap2_asm10	6196	5937	6210	2870	6371	5630	8118	7447	6520	7238	6093	6050
minimap2_asm20	6646	6386	6678	2912	6648	5986	7447	8860	6319	7776	6309	6232
minimap2_asm5	5178	5001	5180	2645	5447	4790	6520	6319	6683	6147	5417	5409
minmap2_default	7512	7250	7519	3067	7481	6809	7238	7776	6147	10427	6908	6850
MUMmer4_max	6856	6666	6823	2951	7105	5960	6093	6309	5417	6908	8969	7310
MUMmer4_mm	6684	6516	6659	3028	6825	5955	6050	6232	5409	6850	7310	7970
Pairwise overlap of deletion calls (≥50 bp) across different aligners (MH63 and ZS97)
AnchorWave_genoAli	1	0.8398	0.961003	0.2738	0.6952	0.6189	0.5322	0.5709	0.4448	0.6452	0.5889	0.5741
AnchorWave_proAli	0.9053	1	0.901759	0.2867	0.714	0.6423	0.5497	0.5913	0.4631	0.6713	0.6172	0.6033
AnchorWave(v1.2.5)_genoAli	0.948457	0.825619	1	0.269837	0.684554	0.6108	0.52645	0.566124	0.439132	0.637419	0.578416	0.564513
GSAlign	0.8533	0.8289	0.852209	1	0.8203	0.755	0.7684	0.7797	0.7082	0.284	0.2732	0.8107
last	0.7524	0.7168	0.750674	0.2848	1	0.6411	0.5923	0.618	0.5064	0.6955	0.6605	0.6345
lastz	0.7505	0.7226	0.750521	0.2938	0.7183	1	0.5865	0.6235	0.499	0.7093	0.6208	0.6203
minimap2_asm10	0.7632	0.7313	0.764967	0.3535	0.7848	0.6935	1	0.9173	0.8032	0.8916	0.7506	0.7453
minimap2_asm20	0.7501	0.7208	0.753725	0.3287	0.7503	0.6756	0.8405	1	0.7132	0.8777	0.7121	0.7034
minimap2_asm5	0.7748	0.7483	0.775101	0.3958	0.8151	0.7167	0.9756	0.9455	1	0.9198	0.8106	0.8094
minmap2_default	0.7204	0.6953	0.721109	0.2941	0.7175	0.653	0.6942	0.7458	0.5895	1	0.6625	0.6569
MUMmer4_max	0.7644	0.7432	0.760731	0.329	0.7922	0.6645	0.6793	0.7034	0.604	0.7702	1	0.815
MUMmer4_mm	0.8386	0.8176	0.835508	0.3799	0.8563	0.7472	0.7591	0.7819	0.6787	0.8595	0.9172	1
The number of insertions (≥ 50 bp) detected between two rice genomes: MH63 and ZS97.
AnchorWave(v1.0.1)_genoAli	11542	9899	11221	3124	8169	7400	6269	6696	5226	7471	6877	6723
AnchorWave(v1.0.1)_proAli	9899	10879	9863	3067	7810	7158	6048	6486	5099	7250	6763	6626
AnchorWave(v1.2.5)_genoAli	11221	9863	11883	3110	8161	7408	6272	6700	5211	7460	6852	6699
GSAlign	3124	3067	3110	3821	3176	2891	3047	3092	2825	3229	3068	3120
last	8169	7810	8161	3176	10484	7084	6509	6801	5543	7514	7181	6914
lastz	7400	7158	7408	2891	7084	9860	5813	6211	4908	6864	6202	6092
minimap2_asm10	6269	6048	6272	3047	6509	5813	8213	7584	6599	7342	6227	6197
minimap2_asm20	6696	6486	6700	3092	6801	6211	7584	8891	6397	7849	6416	6384
minimap2_asm5	5226	5099	5211	2825	5543	4908	6599	6397	6708	6222	5515	5527
minmap2_default	7471	7250	7460	3229	7514	6864	7342	7849	6222	10076	6954	6929
MUMmer4_max	6877	6763	6852	3068	7181	6202	6227	6416	5515	6954	8665	7533
MUMmer4_mm	6723	6626	6699	3120	6914	6092	6197	6384	5527	6929	7533	8097
Overlap of insertion calls (≥ 50 bp) between different aligners, as detected by SVGAP between two rice genomes: MH63 and ZS97.
AnchorWave(v1.0.1)_genoAli	1	0.8577	0.972189	0.2707	0.7078	0.6411	0.5431	0.5801	0.4528	0.6473	0.5958	0.5825
AnchorWave(v1.0.1)_proAli	0.9099	1	0.906609	0.2819	0.7179	0.658	0.5559	0.5962	0.4687	0.6664	0.6217	0.6091
AnchorWave(v1.2.5)_genoAli	0.94429	0.830009	1	0.261718	0.686779	0.623412	0.527813	0.563831	0.438526	0.627788	0.576622	0.563747
GSAlign	0.8176	0.8027	0.813923	1	0.8312	0.7566	0.7974	0.8092	0.7393	0.8451	0.8029	0.8165
last	0.7792	0.7449	0.778424	0.3029	1	0.6757	0.6209	0.6487	0.5287	0.7167	0.6849	0.6595
lastz	0.7505	0.726	0.751318	0.2932	0.7185	1	0.5896	0.6299	0.4978	0.6961	0.629	0.6178
minimap2_asm10	0.7633	0.7364	0.763667	0.371	0.7925	0.7078	1	0.9234	0.8035	0.8939	0.7582	0.7545
minimap2_asm20	0.7531	0.7295	0.753571	0.3478	0.7649	0.6986	0.853	1	0.7195	0.8828	0.7216	0.718
minimap2_asm5	0.7791	0.7601	0.776834	0.4211	0.8263	0.7317	0.9838	0.9536	1	0.9275	0.8222	0.8239
minmap2_default	0.7415	0.7195	0.740373	0.3205	0.7457	0.6812	0.7287	0.779	0.6175	1	0.6902	0.6877
MUMmer4_max	0.7937	0.7805	0.790767	0.3541	0.8287	0.7158	0.7186	0.7405	0.6365	0.8025	1	0.8694
MUMmer4_mm	0.8303	0.8183	0.827343	0.3853	0.8539	0.7524	0.7653	0.7884	0.6826	0.8557	0.9303	1
The number of deletions (≥ 50 bp) detected between two Drosophila genomes: iso-1 and A4.
AnchorWave(v1.0.1)_genoAli	2203	1930	2108	819	1742	1603	1766	1812	1551	1777	1609	1546
AnchorWave(v1.0.1)_proAli	1930	1999	1904	786	1632	1529	1649	1686	1479	1670	1544	1501
AnchorWave(v1.2.5)_genoAli	2108	1904	2241	819	1747	1610	1777	1831	1549	1785	1605	1645
GSAlign	819	786	819	984	823	791	836	833	784	840	804	792
last	1742	1632	1747	823	2214	1694	1853	1840	1667	1816	1788	1646
lastz	1603	1529	1610	791	1694	2156	1661	1682	1495	1670	1568	1497
minimap2_asm10	1766	1649	1777	836	1853	1661	2199	2061	1864	1951	1728	1645
minimap2_asm20	1812	1686	1831	833	1840	1682	2061	2248	1808	2019	1735	1645
minimap2_asm5	1551	1479	1549	784	1667	1495	1864	1808	1905	1747	1629	1552
minmap2_default	1777	1670	1785	840	1816	1670	1951	2019	1747	2230	1724	1647
MUMmer4_max	1609	1544	1605	804	1788	1568	1728	1735	1629	1724	1987	1738
MUMmer4_mm	1546	1501	1547	792	1646	1497	1645	1645	1552	1647	1738	1819
Overlap of deletion calls (≥ 50 bp) between different aligners, as detected by SVGAP between two Drosophila genomes: iso-1 and A4.
AnchorWave(v1.0.1)_genoAli	1	0.8761	0.956877	0.3718	0.7907	0.7276	0.8016	0.8225	0.704	0.8066	0.7304	0.7018
AnchorWave(v1.0.1)_proAli	0.9655	1	0.952476	0.3932	0.8164	0.7649	0.8249	0.8434	0.7399	0.8354	0.7724	0.7509
AnchorWave(v1.2.5)_genoAli	0.940651	0.849621	1	0.365462	0.779563	0.718429	0.79295	0.817046	0.691209	0.796519	0.716198	0.734047
GSAlign	0.8323	0.7988	0.832317	1	0.8364	0.8039	0.8496	0.8465	0.7967	0.8537	0.8171	0.8049
last	0.7868	0.7371	0.78907	0.3717	1	0.7651	0.8369	0.8311	0.7529	0.8202	0.8076	0.7435
lastz	0.7435	0.7092	0.746753	0.3669	0.7857	1	0.7704	0.7801	0.6934	0.7746	0.7273	0.6943
minimap2_asm10	0.8031	0.7499	0.808095	0.3802	0.8427	0.7553	1	0.9372	0.8477	0.8872	0.7858	0.7481
minimap2_asm20	0.806	0.75	0.814502	0.3706	0.8185	0.7482	0.9168	1	0.8043	0.8981	0.7718	0.7318
minimap2_asm5	0.8142	0.7764	0.813123	0.4115	0.8751	0.7848	0.9785	0.9491	1	0.9171	0.8551	0.8147
minmap2_default	0.7969	0.7489	0.800448	0.3767	0.8143	0.7489	0.8749	0.9054	0.7834	1	0.7731	0.7386
MUMmer4_max	0.8098	0.7771	0.80775	0.4046	0.8998	0.7891	0.8697	0.8732	0.8198	0.8676	1	0.8747
MUMmer4_mm	0.8499	0.8252	0.850467	0.4354	0.9049	0.823	0.9043	0.9043	0.8532	0.9054	0.9555	1
The number of insertions (≥ 50 bp) detected between two Drosophila genomes: iso-1 and A4.
AnchorWave(v1.0.1)_genoAli	2185	1914	2074	766	1737	1609	1752	1778	1543	1758	1595	1533
AnchorWave(v1.0.1)_proAli	1914	1999	1873	726	1623	1525	1628	1659	1453	1654	1527	1481
AnchorWave(v1.2.5)_genoAli	2074	1873	2225	768	1744	1618	1760	1792	1544	1763	1594	1539
GSAlign	766	726	768	957	808	767	810	810	755	810	776	778
last	1737	1623	1744	808	2456	1715	1831	1834	1638	1812	1837	1671
lastz	1609	1525	1618	767	1715	2245	1683	1715	1494	1699	1574	1509
minimap2_asm10	1752	1628	1760	810	1831	1683	2273	2088	1895	1960	1692	1614
minimap2_asm20	1778	1659	1792	810	1834	1715	2088	2326	1819	2019	1703	1623
minimap2_asm5	1543	1453	1544	755	1638	1494	1895	1819	1958	1736	1554	1500
minmap2_default	1758	1654	1763	810	1812	1699	1960	2019	1736	2349	1681	1618
MUMmer4_max	1595	1527	1594	776	1837	1574	1692	1703	1554	1681	2171	1745
MUMmer4_mm	1533	1481	1539	778	1671	1509	1614	1623	1500	1618	1745	1908
Overlap of insertion calls (≥ 50 bp) between different aligners, as detected by SVGAP between two Drosophila genomes: iso-1 and A4.
AnchorWave(v1.0.1)_genoAli	1	0.876	0.949199	0.3506	0.795	0.7364	0.8018	0.8137	0.7062	0.8046	0.73	0.7016
AnchorWave(v1.0.1)_proAli	0.9575	1	0.936968	0.3632	0.8119	0.7629	0.8144	0.8299	0.7269	0.8274	0.7639	0.7409
AnchorWave(v1.2.5)_genoAli	0.932135	0.841798	1	0.345169	0.78382	0.727191	0.791011	0.805393	0.693933	0.79236	0.716404	0.691685
GSAlign	0.8004	0.7586	0.802508	1	0.8443	0.8015	0.8464	0.8464	0.7889	0.8464	0.8109	0.813
last	0.7072	0.6608	0.710098	0.329	1	0.6983	0.7455	0.7467	0.6669	0.7378	0.748	0.6804
lastz	0.7167	0.6793	0.720713	0.3416	0.7639	1	0.7497	0.7639	0.6655	0.7568	0.7011	0.6722
minimap2_asm10	0.7708	0.7162	0.774307	0.3564	0.8055	0.7404	1	0.9186	0.8337	0.8623	0.7444	0.7101
minimap2_asm20	0.7644	0.7132	0.770421	0.3482	0.7885	0.7373	0.8977	1	0.782	0.868	0.7322	0.6978
minimap2_asm5	0.788	0.7421	0.78856	0.3856	0.8366	0.763	0.9678	0.929	1	0.8866	0.7937	0.7661
minmap2_default	0.7484	0.7041	0.750532	0.3448	0.7714	0.7233	0.8344	0.8595	0.739	1	0.7156	0.6888
MUMmer4_max	0.7347	0.7034	0.734224	0.3574	0.8462	0.725	0.7794	0.7844	0.7158	0.7743	1	0.8038
MUMmer4_mm	0.8035	0.7762	0.806604	0.4078	0.8758	0.7909	0.8459	0.8506	0.7862	0.848	0.9146	1
The number of deletions (≥ 50 bp) detected between two tomato genomes: SL4 and M82.
AnchorWave(v1.0.1)_genoAli	4654	4036	NA	1160	2448	93	2600	2766	2263	2631	NA	2209
AnchorWave(v1.0.1)_proAli	4036	4398	NA	1144	2381	91	2491	2660	2198	2548	NA	2178
GSAlign	1160	1144	NA	1504	1124	35	1159	1154	1106	1157	NA	1138
last	2448	2381	NA	1124	4135	104	2511	2517	2266	2520	NA	2363
lastz	93	91	NA	35	104	213	114	121	94	122	NA	85
minimap2_asm10	2600	2491	NA	1159	2511	114	4540	4112	3533	3809	NA	2450
minimap2_asm20	2766	2660	NA	1154	2517	121	4112	5020	3406	4210	NA	2475
minimap2_asm5	2263	2198	NA	1106	2266	94	3533	3406	3618	3205	NA	2280
minmap2_default	2631	2548	NA	1157	2520	122	3809	4210	3205	5398	NA	2483
MUMmer4_default	2209	2178	NA	1138	2363	85	2450	2475	2280	2483	NA	3083
Overlap of deletion calls (≥ 50 bp) between different aligners, as detected by SVGAP between two tomato genomes: SL4 and M82.
AnchorWave(v1.0.1)_genoAli	1	0.8672	NA	0.2492	0.526	0.02	0.5587	0.5943	0.4862	0.5653	NA	0.4746
AnchorWave(v1.0.1)_proAli	0.9177	1	NA	0.2601	0.5414	0.0207	0.5664	0.6048	0.4998	0.5794	NA	0.4952
GSAlign	0.7713	0.7606	NA	1	0.7473	0.0233	0.7706	0.7673	0.7354	0.7693	NA	0.7566
last	0.592	0.5758	NA	0.2718	1	0.0252	0.6073	0.6087	0.548	0.6094	NA	0.5715
lastz	0.4366	0.4272	NA	0.1643	0.4883	1	0.5352	0.5681	0.4413	0.5728	NA	0.3991
minimap2_asm10	0.5727	0.5487	NA	0.2553	0.5531	0.0251	1	0.9057	0.7782	0.839	NA	0.5396
minimap2_asm20	0.551	0.5299	NA	0.2299	0.5014	0.0241	0.8191	1	0.6785	0.8386	NA	0.493
minimap2_asm5	0.6255	0.6075	NA	0.3057	0.6263	0.026	0.9765	0.9414	1	0.8858	NA	0.6302
minmap2_default	0.4874	0.472	NA	0.2143	0.4668	0.0226	0.7056	0.7799	0.5937	1	NA	0.46
MUMmer4_default	0.7165	0.7065	NA	0.3691	0.7665	0.0276	0.7947	0.8028	0.7395	0.8054	NA	1
The number of insertions (≥ 50 bp) detected between two tomato genomes: SL4 and M82.
AnchorWave(v1.0.1)_genoAli	4814	4282	NA	1309	3209	98	3108	3229	2829	3228	NA	2934
AnchorWave(v1.0.1)_proAli	4282	4588	NA	1287	3109	92	3011	3120	2769	3136	NA	2900
GSAlign	1309	1287	NA	1754	1429	46	1441	1461	1385	1457	NA	1426
last	3209	3109	NA	1429	6100	125	3256	3290	3045	3331	NA	3159
lastz	98	92	NA	46	125	194	103	110	85	106	NA	89
minimap2_asm10	3108	3011	NA	1441	3256	103	4223	3941	3644	3709	NA	3161
minimap2_asm20	3229	3120	NA	1461	3290	110	3941	4562	3538	3865	NA	3199
minimap2_asm5	2829	2769	NA	1385	3045	85	3644	3538	3713	3378	NA	3008
minmap2_default	3228	3136	NA	1457	3331	106	3709	3865	3378	5181	NA	3238
MUMmer4_default	2934	2900	NA	1426	3159	89	3161	3199	3008	3238	NA	3796
Overlap of insertion calls (≥ 50 bp) between different aligners, as detected by SVGAP between two tomato genomes: SL4 and M82.
AnchorWave(v1.0.1)_genoAli	1	0.8895	NA	0.2719	0.6666	0.0204	0.6456	0.6708	0.5877	0.6705	NA	0.6095
AnchorWave(v1.0.1)_proAli	0.9333	1	NA	0.2805	0.6776	0.0201	0.6563	0.68	0.6035	0.6835	NA	0.6321
GSAlign	0.7463	0.7338	NA	1	0.8147	0.0262	0.8216	0.833	0.7896	0.8307	NA	0.813
last	0.5261	0.5097	NA	0.2343	1	0.0205	0.5338	0.5393	0.4992	0.5461	NA	0.5179
lastz	0.5052	0.4742	NA	0.2371	0.6443	1	0.5309	0.567	0.4381	0.5464	NA	0.4588
minimap2_asm10	0.736	0.713	NA	0.3412	0.771	0.0244	1	0.9332	0.8629	0.8783	NA	0.7485
minimap2_asm20	0.7078	0.6839	NA	0.3203	0.7212	0.0241	0.8639	1	0.7755	0.8472	NA	0.7012
minimap2_asm5	0.7619	0.7458	NA	0.373	0.8201	0.0229	0.9814	0.9529	1	0.9098	NA	0.8101
minmap2_default	0.623	0.6053	NA	0.2812	0.6429	0.0205	0.7159	0.746	0.652	1	NA	0.625
MUMmer4_default	0.7729	0.764	NA	0.3757	0.8322	0.0234	0.8327	0.8427	0.7924	0.853	NA	1
Note: Aligners used for comparison in the main text are highlighted in orange, including their specific parameters and software versions.

## Sheet: Table S5
Supplementary Table 5: Benchmark results with reference-based simulated SVs in tomato, rice, and fruit fly.
Aligner	# of total calls	# of accurate calls	Recall (Sensitivity)	Precision	FDR	F1
Simulated deletions in rice (assembly = Nipponbare; n = 20,328; size ≥ 50 bp)
AnchorWave(v1.0.1)_genoAli	19805	19452	0.9569	0.9822	0.0178	0.9694
AnchorWave(v1.0.1)_proAli	19086	18308	0.9006	0.9592	0.0408	0.929
AnchorWave(v1.2.5)_genoAli	19823	19484	0.958481	0.982899	0.0171013	0.970536
GSAlign	17796	17737	0.8725	0.9967	0.0033	0.9305
last	19974	19828	0.9754	0.9927	0.0073	0.984
lastz	15648	14908	0.7334	0.9527	0.0473	0.8288
minimap2_asm10	18980	18882	0.9289	0.9948	0.0052	0.9607
minimap2_asm20	18956	18830	0.9263	0.9934	0.0066	0.9587
minimap2_asm5	18941	18848	0.9272	0.9951	0.0049	0.9599
minimap2_default	19673	19197	0.9444	0.9758	0.0242	0.9598
MUMmer4_default	19344	19279	0.9484	0.9966	0.0034	0.9719
MUMmer4_maxmatch	19502	19359	0.9523	0.9927	0.0073	0.9721
unimap	17785	17693	0.8704	0.9948	0.0052	0.9284
winnowmap	15870	15801	0.7773	0.9957	0.0043	0.873
Simulated insertions in rice (assembly = Nipponbare; n = 10,046; size ≥ 50 bp)
AnchorWave(v1.0.1)_genoAli	9987	9641	0.9597	0.9654	0.0346	0.9625
AnchorWave(v1.0.1)_proAli	9971	9384	0.9341	0.9411	0.0589	0.9376
AnchorWave(v1.2.5)_genoAli	9968	9619	0.957496	0.964988	0.035012	0.961227
GSAlign	9350	9336	0.9293	0.9985	0.0015	0.9627
last	9887	9855	0.981	0.9968	0.0032	0.9888
lastz	8241	8088	0.8051	0.9814	0.0186	0.8846
minimap2_asm10	9249	9229	0.9187	0.9978	0.0022	0.9566
minimap2_asm20	9239	9205	0.9163	0.9963	0.0037	0.9546
minimap2_asm5	9240	9226	0.9184	0.9985	0.0015	0.9568
minimap2_default	9589	9416	0.9373	0.982	0.018	0.9591
MUMmer4_default	9757	9744	0.9699	0.9987	0.0013	0.9841
MUMmer4_maxmatch	9757	9712	0.9668	0.9954	0.0046	0.9809
unimap	8470	8457	0.8418	0.9985	0.0015	0.9135
winnowmap	8276	8264	0.8226	0.9986	0.0014	0.9021
Simulated deletions in Drosophila (assembly = iso-1; n = 7,264; size ≥ 50 bp)
AnchorWave_genoAli	7001	6935	0.9547	0.9906	0.0094	0.9723
AnchorWave_proAli	6777	6588	0.9069	0.9721	0.0279	0.9384
GSAlign	6415	6399	0.8809	0.9975	0.0025	0.9356
last	7200	7125	0.9809	0.9896	0.0104	0.9852
lastz	6743	6541	0.9005	0.97	0.03	0.934
minimap2_asm10	6994	6951	0.9569	0.9939	0.0061	0.975
minimap2_asm20	6981	6916	0.9521	0.9907	0.0093	0.971
minimap2_asm5	6985	6945	0.9561	0.9943	0.0057	0.9748
minimap2_default	7112	7015	0.9657	0.9864	0.0136	0.9759
MUMmer4_default	6957	6941	0.9555	0.9977	0.0023	0.9762
MUMmer4_maxmatch	7117	7042	0.9694	0.9895	0.0105	0.9793
Simulated insertions in Drosophila (assembly = iso-1; n = 4,290; size ≥ 50 bp)
AnchorWave_genoAli	4156	3874	0.903	0.9321	0.0679	0.9174
AnchorWave_proAli	4099	3760	0.8765	0.9173	0.0827	0.8964
GSAlign	3928	3923	0.9145	0.9987	0.0013	0.9547
last	4246	4211	0.9816	0.9918	0.0082	0.9866
lastz	4083	3978	0.9273	0.9743	0.0257	0.9502
minimap2_asm10	4099	4070	0.9487	0.9929	0.0071	0.9703
minimap2_asm20	4080	4039	0.9415	0.99	0.01	0.9651
minimap2_asm5	4086	4066	0.9478	0.9951	0.0049	0.9709
minimap2_default	4171	4062	0.9469	0.9739	0.0261	0.9602
MUMmer4_default	4165	4154	0.9683	0.9974	0.0026	0.9826
MUMmer4_maxmatch	4230	4198	0.9786	0.9924	0.0076	0.9854
Simulated deletions in tomato (assembly = SL4; n = 28,440; size ≥ 50 bp)
AnchorWave_genoAli	28060	27490	0.9666	0.9797	0.0203	0.9731
AnchroWave_proAli	27693	26230	0.9223	0.9472	0.0528	0.9346
GSAlign	26215	26167	0.9201	0.9982	0.0018	0.9575
last	28225	28102	0.9881	0.9956	0.0044	0.9919
lastz	21521	19909	0.7	0.9251	0.0749	0.797
minimap2_asm10	27562	27466	0.9658	0.9965	0.0035	0.9809
minimap2_asm20	27573	27443	0.9649	0.9953	0.0047	0.9799
minimap2_asm5	27542	27452	0.9653	0.9967	0.0033	0.9807
minimap2_default	28323	27304	0.9601	0.964	0.036	0.962
MUMmer4_default	27913	27857	0.9795	0.998	0.002	0.9887
Simulated insertions in tomato (assembly = SL4; n = 15,245; size ≥ 50 bp)
AnchorWave_genoAli	15271	14594	0.9573	0.9557	0.0443	0.9565
AnchroWave_proAli	15293	14318	0.9392	0.9362	0.0638	0.9377
GSAlign	14387	14385	0.9436	0.9999	0.0001	0.9709
last	15137	15098	0.9904	0.9974	0.0026	0.9939
lastz	12644	11918	0.7818	0.9426	0.0574	0.8547
minimap2_asm10	14651	14627	0.9595	0.9984	0.0016	0.9785
minimap2_asm20	14662	14614	0.9586	0.9967	0.0033	0.9773
minimap2_asm5	14641	14620	0.959	0.9986	0.0014	0.9784
minimap2_default	14931	14645	0.9606	0.9808	0.0192	0.9706
MUMmer4_default	15066	15042	0.9867	0.9984	0.0016	0.9925

## Sheet: Table S6
Supplementary Table 6: Benchmark results across aligners and callers with phylogeny-based simulated SVs in rice and tomato.
Rice	MH63	R498	9311	ZS97	Nipp	Oruf	CJ14	Opun
Recall without normalization for simulated 10,000 deletions in different rice genomes (size ≥ 50 bp)
minimap2	0.9803	0.8828	0.8266	0.8089	0.6862	0.5645	0.6464	0.1602
MUMmer4	0.976	0.8811	0.8221	0.8035	0.6793	0.5637	0.6342	0.1283
AnchorWave	0.9853	0.8887	0.8343	0.8196	0.6873	0.5785	0.6632	0.1961
last	0.9915	0.8922	0.8384	0.8216	0.6897	0.5786	0.6687	0.205
last-split	0.9869	0.8891	0.837	0.8175	0.6914	0.5791	0.6572	0.1985
Anchorwave	0.9852	0.8888	0.8344	0.8195	0.6868	0.579	0.6622	0.1966
SVIM-asm	0.9711	0.8737	0.8183	0.7992	0.6712	0.5549	0.6324	0.1427
paftools	0.9655	0.8562	0.792	0.7692	0.6093	0.4784	0.5558	0.0168
Assemblytics	0.5934	0.5464	0.5173	0.4988	0.4417	0.3756	0.4149	0.0863
SyRI	0.5857	0.526	0.5089	0.4844	0.4223	0.3584	0.3858	0.0252
GSAlign	0.0018	0.0132	0.0178	0.0222	0.0426	0.0408	0.0527	0.0152
MUM&CO	0.7468	0.6285	0.5597	0.546	0.3715	0.287	0.2378	0
Precision without normalization for simulated 10,000 deletions in different rice genomes (size ≥ 50 bp)
minimap2	0.9849	0.954	0.9304	0.8871	0.8078	0.7923	0.7991	0.3518
MUMmer4	0.995	0.9911	0.985	0.9807	0.9031	0.9461	0.9573	0.7752
Anchorwave	0.9842	0.9578	0.9369	0.902	0.8451	0.841	0.8629	0.5324
last	0.9961	0.9646	0.91	0.873	0.8614	0.8784	0.8376	0.5963
last-split	0.9962	0.9821	0.9636	0.9649	0.9283	0.9316	0.907	0.6803
Anchorwave	0.9822	0.9489	0.9275	0.8885	0.8396	0.8085	0.8337	0.4458
SVIM-asm	0.972	0.8349	0.8182	0.7624	0.6642	0.5666	0.613	0.2039
paftools	0.9698	0.924	0.8979	0.8591	0.7896	0.6706	0.7065	0.068
Assemblytics	0.8716	0.9476	0.9287	0.9188	0.8613	0.8268	0.8028	0.6426
SyRI	0.9894	0.9781	0.9658	0.9636	0.9302	0.9057	0.882	0.75
GSAlign	0.0455	Na	Na	Na	Na	Na	Na	Na
MUM&CO	0.9624	0.919	0.8698	0.837	0.6834	0.5879	0.5141	0
F1 score without normalization for simulated 10,000 deletions in different rice genomes (size ≥ 50 bp)
minimap2	0.9826	0.917	0.8755	0.8462	0.742	0.6593	0.7147	0.2201
MUMmer4	0.9854	0.9329	0.8962	0.8833	0.7754	0.7065	0.7629	0.2202
Anchorwave	0.9848	0.9219	0.8826	0.8588	0.7581	0.6855	0.75	0.2866
last	0.9938	0.927	0.8727	0.8465	0.766	0.6977	0.7437	0.3051
last-split	0.9915	0.9333	0.8959	0.8851	0.7925	0.7142	0.7621	0.3073
Anchorwave	0.9837	0.9178	0.8785	0.8526	0.7556	0.6748	0.7381	0.2729
SVIM-asm	0.9715	0.8538	0.8183	0.7804	0.6677	0.5607	0.6226	0.1679
paftools	0.9676	0.8888	0.8416	0.8116	0.6878	0.5584	0.6222	0.0269
Assemblytics	0.7061	0.6931	0.6645	0.6466	0.584	0.5165	0.5471	0.1522
SyRI	0.7358	0.6841	0.6666	0.6447	0.5809	0.5136	0.5368	0.0488
GSAlign	0.0035	0.0261	0.035	0.0434	0.0817	0.0784	0.1001	0.0299
MUM&CO	0.841	0.7465	0.6811	0.6609	0.4813	0.3857	0.3252	0
Recall without normalization for simulated 10,000 insertions in different rice genomes (size ≥ 50 bp)
minimap2	0.9847	0.9101	0.8679	0.847	0.7714	0.6571	0.7477	0.2795
MUMmer4	0.9945	0.9243	0.8829	0.8662	0.7736	0.6855	0.7781	0.2959
Anchorwave	0.9975	0.9287	0.8842	0.8709	0.7751	0.6897	0.7889	0.3718
last	0.9984	0.9314	0.8897	0.8751	0.7845	0.695	0.7958	0.3991
last-split	0.9969	0.9289	0.8851	0.8698	0.7799	0.6917	0.7851	0.3885
Anchorwave	0.9975	0.9284	0.884	0.8709	0.776	0.6901	0.7905	0.1966
SVIM-asm	0.9716	0.8911	0.8491	0.8201	0.7173	0.6168	0.6991	0.1803
paftools	0.8425	0.7615	0.7169	0.6937	0.5817	0.4834	0.5474	0.023
Assemblytics	0.8499	0.7904	0.7519	0.7286	0.6569	0.5817	0.663	0.1749
SYRI	0.9314	0.8403	0.7909	0.7644	0.6484	0.5512	0.5956	0.0461
GSalign	0.0014	0.0032	0.0034	0.0041	0.0069	0.005	0.0095	0.0036
MUM&CO	0.8722	0.7421	0.6849	0.6635	0.5171	0.287	0.3978	0
Precision without normalization for simulated 10,000 insertions in different rice genomes (size ≥ 50 bp)
minimap2	0.9767	0.9289	0.9086	0.8672	0.7957	0.7392	0.7884	0.4026
MUMmer4	0.9996	0.994	0.9878	0.9833	0.9716	0.9606	0.9749	0.895
Anchorwave	0.9909	0.968	0.9514	0.9301	0.8888	0.8865	0.9099	0.7461
last	0.999	0.9796	0.9259	0.8982	0.8445	0.9042	0.9193	0.7821
last-split	0.9996	0.9871	0.9721	0.97	0.9136	0.9401	0.9408	0.8674
Anchorwave	0.9879	0.9614	0.9453	0.9201	0.8927	0.8617	0.8902	0.5175
SVIM-asm	0.9605	0.8427	0.8022	0.7472	0.6294	0.5307	0.6182	0.2079
paftools	0.9536	0.8761	0.8562	0.7928	0.6988	0.6178	0.6833	0.0939
Assemblytics	0.8924	0.9643	0.9529	0.9444	0.9222	0.8914	0.9052	0.9081
SYRI	0.9806	0.9867	0.9793	0.9752	0.9566	0.9435	0.9652	0.9147
GSalign	0.0376	Na	Na	Na	Na	Na	Na	Na
MUM&CO	0.9726	0.8689	0.8048	0.7622	0.619	0.5874	0.5449	0
F1 score without normalization for simulated 10,000 insertions in different rice genomes (size ≥ 50 bp)
minimap2	0.9807	0.9194	0.8878	0.857	0.7834	0.6957	0.7675	0.3299
MUMmer4	0.997	0.9579	0.9324	0.921	0.8614	0.8001	0.8655	0.4448
Anchorwave	0.9942	0.9479	0.9166	0.8995	0.8281	0.7758	0.8451	0.4963
last	0.9987	0.9549	0.9074	0.8865	0.8134	0.7859	0.8531	0.5285
last-split	0.9982	0.9571	0.9266	0.9172	0.8415	0.797	0.8559	0.5366
Anchorwave	0.9927	0.9446	0.9136	0.8948	0.8303	0.7664	0.8374	0.2849
SVIM-asm	0.966	0.8662	0.825	0.782	0.6705	0.5705	0.6562	0.1931
paftools	0.8946	0.8148	0.7804	0.7399	0.6349	0.5424	0.6079	0.037
Assemblytics	0.8706	0.8687	0.8405	0.8226	0.7673	0.704	0.7654	0.2933
SYRI	0.9554	0.9076	0.8751	0.857	0.7729	0.6959	0.7366	0.0878
GSalign	0.0027	0.0064	0.0068	0.0082	0.0137	0.01	0.0188	0.0072
MUM&CO	0.9197	0.8005	0.74	0.7094	0.5635	0.3856	0.4599	0
Tomato	SL4	M82	ZY65	ZY56	ZY57	ZY60	ZY61	ZY59
Recall without normalization for simulated ~13,200 deletions in different tomato genomes (size ≥ 50 bp)
minimap2	0.9594	0.884	0.9274	0.806	0.8077	0.4149	0.308	0.2597
MUMmer4	0.9877	0.909	0.9572	0.7833	0.8075	0.4001	0.3045	0.2483
AnchorWave	0.9832	0.9113	0.954	0.7582	0.7831	0.3429	0.2518	0.2248
last-split	0.9935	0.9076	0.9612	0.8177	0.8479	0.4409	0.3299	0.2853
SVIM-asm	0.878	0.8106	0.8446	0.7431	0.7593	0.4235	0.3149	0.2584
SyRI	0.5277	0.4896	0.5193	0.4775	0.4813	0.2403	0.1615	0.09
paftools	0.8638	0.7953	0.8312	0.7292	0.7377	0.3593	0.2426	0.1824
Assemblytics	0.4652	0.4161	0.4472	0.3929	0.3905	0.2439	0.1896	0.1454
AnchorWave	0.9831	0.9114	0.9548	0.7583	0.654	0.3436	0.2526	0.2254
MUM&CO	0.8612	0.7052	0.7972	0.411	0.4328	0.0039	0.0004	0.0001
Precision without normalization for simulated ~13,200 deletions in different tomato genomes (size ≥ 50 bp)
minimap2	0.9076	0.8532	0.8865	0.8041	0.822	0.5206	0.4475	0.4092
MUMmer4	0.9962	0.9884	0.995	0.9708	0.9747	0.8101	0.735	0.7079
AnchorWave	0.9785	0.8941	0.9638	0.8929	0.9098	0.6805	0.5494	0.5518
last-split	0.9972	0.982	0.9903	0.9565	0.9663	0.8476	0.7663	0.5646
SVIM-asm	0.7715	0.6842	0.5255	0.3318	0.5873	0.075	0.0513	0.0396
SyRI	0.9863	0.9642	0.9644	0.938	0.9438	0.8501	0.7848	0.7428
paftools	0.8363	0.7553	0.7911	0.5464	0.5593	0.3564	0.2914	0.2474
Assemblytics	0.9321	0.9063	0.9091	0.862	0.8634	0.6228	0.5508	0.4956
AnchorWave	0.9744	0.8717	0.9559	0.8574	0.8716	0.5352	0.405	0.3919
Mum&CO	0.9778	0.9162	0.9645	0.6634	0.7004	0.0584	0.023	0.0122
F1 score without normalization for simulated ~13,200 deletions in different tomato genomes (size ≥ 50 bp)
minimap2	0.9328	0.8683	0.9065	0.8051	0.8148	0.4618	0.3649	0.3177
MUMmer4	0.9919	0.947	0.9757	0.867	0.8833	0.5357	0.4306	0.3676
AnchorWave	0.9808	0.9026	0.9589	0.8201	0.8417	0.456	0.3454	0.3195
last-split	0.9953	0.9433	0.9755	0.8816	0.9032	0.5801	0.4613	0.3791
SVIM-asm	0.8213	0.7421	0.6479	0.4587	0.6624	0.1275	0.0882	0.0687
SyRI	0.6875	0.6495	0.6751	0.6329	0.6375	0.3747	0.2679	0.1605
paftools	0.8498	0.7748	0.8107	0.6247	0.6362	0.3579	0.2648	0.21
Assemblytics	0.6207	0.5703	0.5995	0.5398	0.5377	0.3505	0.282	0.2249
AnchorWave	0.9787	0.8911	0.9554	0.8048	0.7473	0.4185	0.3111	0.2862
MUM&CO	0.9158	0.7969	0.8729	0.5075	0.535	0.0074	0.0007	0.0002
Recall without normalization for simulated ~14,800 insertions in different tomato genomes (size ≥ 50 bp)
minimap2	0.9776	0.9289	0.9514	0.8338	0.8611	0.5593	0.4609	0.4038
MUMmer4	0.9961	0.9495	0.9747	0.8375	0.8622	0.5542	0.4567	0.4088
AnchorWave	0.9956	0.9503	0.9738	0.8141	0.8365	0.4545	0.3505	0.3266
last-split	0.9978	0.9468	0.9745	0.8482	0.8826	0.5896	0.4888	0.4396
SVIM-asm	0.956	0.9088	0.931	0.8494	0.8672	0.5761	0.462	0.3958
SyRI	0.9248	0.856	0.8849	0.7709	0.7803	0.4032	0.2767	0.1672
paftools	0.7428	0.7066	0.7257	0.6635	0.6733	0.4077	0.3068	0.2374
Assemblytics	0.8815	0.8159	0.8415	0.7393	0.7563	0.5271	0.4348	0.365
anchorwave	0.9959	0.9507	0.9745	0.8151	0.7045	0.4578	0.3533	0.331
MUM&CO	0.8633	0.7472	0.8228	0.5045	0.5184	0.0084	0.001	0.0005
Precision without normalization for simulated ~14,800 insertions in different tomato genomes (size ≥ 50 bp)
minimap2	0.978	0.9129	0.9584	0.8748	0.9009	0.6438	0.5562	0.5238
Mummer4	1	0.9868	0.9952	0.9795	0.9862	0.8742	0.8431	0.8433
AnchorWave	0.9881	0.9185	0.9697	0.9117	0.9296	0.7545	0.6326	0.6698
last-split	0.9998	0.9858	0.9897	0.9628	0.9728	0.9022	0.8611	0.7793
SVIM-asm	0.8623	0.788	0.7668	0.7213	0.6937	0.351	0.2748	0.2524
SyRI	0.9921	0.9817	0.9818	0.9675	0.9642	0.9225	0.8561	0.8704
paftools	0.9232	0.844	0.8885	0.7809	0.6226	0.4349	0.3609	0.3046
Assemblytics	0.9577	0.943	0.9461	0.9172	0.9211	0.8078	0.7341	0.7296
AnchorWave	0.986	0.9045	0.9655	0.8788	0.8977	0.6214	0.4984	0.5122
MUM&CO	0.9727	0.8756	0.9243	0.6659	0.6943	0.1249	0.0526	0.0825
F1 score without normalization for simulated ~14,800 insertions in different tomato genomes (size ≥ 50 bp)
minimap2	0.9778	0.9208	0.9548	0.8538	0.8806	0.5986	0.5041	0.4561
MUMmer4	0.9981	0.9678	0.9849	0.9029	0.92	0.6783	0.5925	0.5507
AnchorWave	0.9919	0.9341	0.9718	0.8601	0.8806	0.5673	0.4511	0.4391
last-split	0.9988	0.9659	0.9821	0.9019	0.9255	0.7132	0.6236	0.5621
SVIM-asm	0.9067	0.8441	0.841	0.7801	0.7708	0.4362	0.3447	0.3082
SyRI	0.9573	0.9146	0.9309	0.8581	0.8625	0.5612	0.4182	0.2805
paftools	0.8233	0.7692	0.7989	0.7174	0.647	0.4209	0.3317	0.2668
Assemblytics	0.918	0.8749	0.8908	0.8187	0.8306	0.6379	0.5461	0.4866
AnchorWave	0.991	0.927	0.97	0.8458	0.7895	0.5272	0.4135	0.4021
MUM&CO	0.9148	0.8063	0.8706	0.5741	0.5936	0.0157	0.002	0.0011

## Sheet: Table S7
Supplementary Table 7: Commands and parameters for testing different methods to call SVs in plant genomes.
Methods	Aligners	Parameters	Reference
Assemblytics	MUMmer4.0	Assemblytics REFvsQRY.mm.delta REF 100/500/1000/10000 1 40000	Nattestad, M. et al. 2016. "Assemblytics: a web analytics tool for the detection of variants from an assembly." Bioinformatics 32, 3021–3023.
		Assemblytics REFvsQRY.max.delta REF 100/500/1000/10000 1 40000
SyRI	minimap2	minimap2 -ax asm5 --eqx -t 4 $REF $QRY > REF.QRY.sam	Goel, M. et al. 2019. "SyRI: finding genomic rearrangements and local sequence differences from whole-genome assemblies." Genome Biol. 20, 277.
		syri -c REFvsQRY.sam -r $REF -q $QRY -k -F S
	MUMmer4.0	nucmer -t 4 --prefix=REF.QRY.mm $REF $QRY
		show-coords -THrd REF.QRY.mm.delta > REF.QRY.mm.coords
		syri -d REFvsQRY.mm.delta -c REFvsQRY4.mm.coords -r $REF -q $QRY
SVIM-asm	minimap2	minimap2 -a -x asm5 --cs -r2k -t 4 $REF $QRY > REF.QRY.sam	Heller, D. et al. 2021. "SVIM-asm: structural variant detection from haploid and diploid genome assemblies." Bioinformatics 36, 5519–5521.
		samtools sort -m4G -@4 -o REF.QRY.sorted.bam REF.QRY.sam
		samtools index REF.QRY.sorted.bam
		svim-asm haploid ./SV REF.QRY.sorted.bam $REF
paftools	minimap2	minimap2 -c --cs=long $REF $QRY > REFvsQRY.def.paf	Li, H. 2018. "Minimap2: pairwise alignment for nucleotide sequences." Bioinformatics 34, 3094–3100.
GSAlign	GSAlign	GSAlign -r $REF -q $QRY -o REFvsQRY	Lin, H.-N. et al. 2020. GSAlign: an efficient sequence alignment tool for intra-species genomes. BMC Genomics 21, 182.
MUM&Co	MUMmer4.0	mumandco_v3.8.sh -r $REF -q $QRY -g genome.size -o REFvsQRY -t 4	O’Donnell, S. et al. 2020. "MUM&Co: accurate detection of all SV types through whole-genome alignment." Bioinformatics 36, 3242–3243.
AnchorWave	AnchorWave	anchorwave genoAli -i REF.gff3 -as cds.fa -r $REF -a cds.sam -ar REF.sam -s $QRY -n anchors -o anchorwave.maf -f anchorwave.f.maf -v SV.vcf -m 0 -t 4	Song, B. et al. 2022. "AnchorWave: Sensitive alignment of genomes with high sequence diversity, extensive structural polymorphism, and whole-genome duplication." Proc. Natl. Acad. Sci. U. S. A. 119.
SVGAP	minimap2/last	refer to Supplementary Note 1	This study

## Sheet: Table S8
Supplementary Table 8: Pairwise comparison of structural variant (SV) calls identified by different methods, using an 80% reciprocal overlap of genomic coordinates as the criterion for concordance.
SVs detected between two rice genome assemblies: MH63 and ZS97.
	AnchorWave (1.0.1)	AnchorWave (1.2.5) + TASSEL	Assemblytics	GSAlign	paftools	MUM&co	SVGAP		SVIM-asm	SyRI (v1.7.1)		SyRI (v1.6)
							last	minimap2		minimap2	MUMmer4	minimap2	MUMmer4
AnchorWave (1.0.1)	24960	23942	10261	1399	12741	6287	16207	14985	9854	4482	2830	4482	2830
AnchorWave (1.2.5) + TASSEL	23940	24787	10258	1392	12745	6329	16144	14952	9830	4480	2829	4480	2829
Assemblytics	10249	10246	11993	985	8566	4708	9689	9832	7517	3539	3159	3538	3159
GSAlign	1394	1387	985	2557	1328	152	1383	1497	1208	805	724	805	724
minimap2 + paftools	12741	12745	8576	1334	19889	5541	12697	16952	10912	5533	2528	5532	2528
MUM&co	6280	6318	4711	152	5537	19514	5883	5893	5258	2253	762	2253	762
SVGAP/last	16213	16151	9700	1388	12700	5888	21241	15008	10198	4820	2735	4820	2735
SVGAP/minimap2	14988	14955	9843	1503	16992	5897	15008	20503	11650	5805	2812	5804	2812
SVIM-asm	9849	9827	7525	1211	10905	5257	10189	11640	13402	6262	2377	6258	2377
SyRI (v1.7.1)/minimap2	4479	4477	3545	807	5531	2252	4817	5802	6269	6576	1510	6571	1510
SyRI (v1.7.1)/MUMmer4	2831	2830	3167	727	2530	762	2736	2814	2381	1511	3606	1511	3606
SyRI (v1.6)/minimap2	4479	4477	3544	807	5531	2252	4817	5802	6269	6571	1510	6571	1510
SyRI (v1.6)/MUMmer4	2831	2830	3167	727	2530	762	2736	2814	2381	1511	3606	1511	3606
SVs detected between two tomato genome assemblies: SL4 and M82.
	AnchorWave (1.0.1)	Assemblytics	GSAlign	paftools	MUM&co	SVGAP		SVIM-asm	SyRI (v1.6)
						last	minimap2		minimap2	MUMmer4
AnchorWave (1.0.1)	10494	3231	703	1985	5850	5600	6347	4601	3455	2103
Assemblytics	3229	4146	526	994	3284	2958	3304	3093	2413	2193
GSAlign	702	527	1152	41	809	625	797	765	701	476
MUM&co	1986	995	41	4695	1967	2131	2173	1501	1280	506
paftools	5842	3285	810	1966	13170	5684	9772	5914	4627	2113
SVGAP/last	5604	2961	626	2131	5691	8619	6260	4614	3499	1795
SVGAP/minimap2	6347	3306	798	2173	9778	6260	11449	5883	4594	2105
SVIM-asm	4598	3096	766	1499	5913	4611	5879	7346	5246	2045
SyRI (v1.6)/minimap2	3453	2414	702	1279	4628	3497	4592	5250	5435	1761
SyRI (v1.6)/MUMmer4	2103	2196	476	506	2116	1795	2105	2045	1762	2680

## Sheet: Table S9
Supplementary Table 9: Recall of the merging step in SVGAP evaluated using population-scale simulation data based on Oryza and Solanum phylogeny.
Benchmarking in rice SVs retrieved from the merging step in SVGAP
SV types	# of simulated SVs	Nipp	MH63	R498	9311	ZS97	Oruf	CJ14	Opun
Deletions (< 50 bp)	1266	1265	894	900	871	906	839	802	208
Deletions (≥ 50 bp)	1711	1707	1265	1270	1196	1245	1146	1155	377
Recall		0.997662	0.739334	0.742256	0.699006	0.727645	0.669784	0.675044	0.220339
Normalized Recall		0.997662	0.866033	0.873373	0.830704	0.854426	0.813524	0.88007	0.617493
Insertions (< 50 bp)	864	798	620	618	596	619	559	546	163
Insertions (≥ 50 bp)	1368	1367	1013	1019	975	1012	932	918	390
Recall		0.999269	0.740497	0.744883	0.712719	0.739766	0.681287	0.671053	0.285088
Normalized Recall		0.999269	0.867396	0.876465	0.847	0.86866	0.827496	0.874866	0.798949
Benchmarking in tomato SVs retrieved from the merging step in SVGAP
	# of simulated SVs	SL4	M82	ZY65	ZY56	ZY57	ZY60	ZY61	ZY59
Deletions (≥ 50 bp)	3017	2978	2815	2774	2755	2566	1748	1406	1034
Insertions (≥ 50 bp)	3382	3356	3245	3149	3036	2906	1695	1340	1106

## Sheet: Table S10
Supplementary Table 10: Performance of SVGAP’s genotyping step evaluated using population-scale simulations based on genomes of tice, tomato, and their relatives.
Accuracy, error rate, and missing rate for benchmarking analysis for insertions using the simulated population-scale genomes of rice and its relatives
	Size	Nipp	MH63	R498	9311	ZS97	Oruf	CJ14	Opun	Size	Nipp	MH63	R498	9311	ZS97	Oruf	CJ14	Opun
# of retrieved calls		798	620	618	596	619	559	546	163		1367	1013	1019	975	1012	932	918	390
Accuracy
SIM0	< 50 bp	730	611	614	592	613	557	542	160	≥ 50 bp	1348	1012	1018	974	1010	929	917	386
SIM1	< 50 bp	783	580	586	559	583	515	506	132	≥ 50 bp	1341	967	982	935	970	887	869	316
SIM2	< 50 bp	783	577	579	560	583	518	499	125	≥ 50 bp	1339	975	985	936	973	879	859	305
SIM3	< 50 bp	778	589	588	570	592	526	509	134	≥ 50 bp	1338	970	985	935	979	889	864	309
SIM4	< 50 bp	784	589	596	571	594	530	507	127	≥ 50 bp	1347	974	983	944	977	872	862	317
SIM5	< 50 bp	778	589	593	567	591	528	504	132	≥ 50 bp	1338	973	982	937	971	880	872	307
SIM6	< 50 bp	782	579	583	562	588	520	503	116	≥ 50 bp	1342	980	988	948	974	891	869	319
SIM7	< 50 bp	779	586	591	565	589	528	514	130	≥ 50 bp	1342	974	982	936	968	888	863	316
SIM8	< 50 bp	783	587	591	564	587	516	500	115	≥ 50 bp	1329	979	987	938	974	886	866	317
SIM9	< 50 bp	781	589	594	569	589	516	504	131	≥ 50 bp	1346	972	986	937	977	885	875	311
SIM10	< 50 bp	783	582	580	560	585	519	505	139	≥ 50 bp	1342	968	979	934	966	876	877	320
SIM11	< 50 bp	786	584	586	562	581	525	503	126	≥ 50 bp	1335	973	985	940	967	881	865	309
SIM12	< 50 bp	776	582	586	561	582	523	511	132	≥ 50 bp	1349	973	981	929	969	882	861	321
SIM13	< 50 bp	778	585	590	570	591	524	506	125	≥ 50 bp	1349	979	992	936	972	890	860	322
SIM14	< 50 bp	783	592	590	567	592	528	506	130	≥ 50 bp	1338	973	983	932	975	887	872	314
SIM15	< 50 bp	772	584	588	568	583	522	506	131	≥ 50 bp	1353	972	982	930	967	881	874	313
SIM16	< 50 bp	780	584	587	566	585	524	502	130	≥ 50 bp	1342	968	983	935	963	878	863	314
SIM17	< 50 bp	782	585	591	565	589	524	502	133	≥ 50 bp	1343	973	987	936	971	891	873	311
SIM18	< 50 bp	778	585	589	571	594	514	504	128	≥ 50 bp	1347	977	987	936	970	877	873	320
SIM19	< 50 bp	782	586	586	567	590	523	502	127	≥ 50 bp	1344	970	980	935	969	886	868	303
SIM20	< 50 bp	780	585	589	566	581	518	503	126	≥ 50 bp	1345	972	989	938	973	884	867	312
Average		778	586	589	567	589	524	507	130		1342.45	973.1	984.4	936.35	971.25	883.5	867.6	313.8
Accuracy		0.974937	0.945161	0.953074	0.951342	0.951535	0.937388	0.928571	0.797546		0.982041	0.960612	0.966045	0.960359	0.959733	0.947961	0.945098	0.804615
Error rate
SIM0	< 50 bp	35	6	2	1	2	0	0	0	≥ 50 bp	8	0	0	0	0	0	0	1
SIM1	< 50 bp	9	18	13	14	14	22	19	9	≥ 50 bp	8	28	20	18	20	24	33	22
SIM2	< 50 bp	9	24	21	13	15	18	18	10	≥ 50 bp	8	24	17	22	22	27	36	25
SIM3	< 50 bp	15	15	14	7	9	15	12	4	≥ 50 bp	10	27	20	24	20	27	33	23
SIM4	< 50 bp	3	18	11	13	13	13	15	7	≥ 50 bp	7	25	22	14	21	39	35	20
SIM5	< 50 bp	14	20	14	13	15	17	16	7	≥ 50 bp	7	23	22	20	22	31	32	21
SIM6	< 50 bp	9	21	17	15	14	20	17	2	≥ 50 bp	7	20	19	17	25	26	35	4
SIM7	< 50 bp	11	20	14	14	16	17	15	8	≥ 50 bp	10	23	17	15	25	23	34	21
SIM8	< 50 bp	8	17	13	15	15	21	20	1	≥ 50 bp	12	19	17	21	21	28	35	5
SIM9	< 50 bp	12	16	15	14	14	21	19	6	≥ 50 bp	7	21	12	18	18	24	29	22
SIM10	< 50 bp	8	21	19	18	16	19	19	6	≥ 50 bp	7	29	21	23	26	38	25	19
SIM11	< 50 bp	5	19	15	16	18	18	17	6	≥ 50 bp	12	26	19	21	26	30	33	18
SIM12	< 50 bp	11	19	16	16	17	18	13	6	≥ 50 bp	5	23	18	22	22	28	31	15
SIM13	< 50 bp	9	19	16	13	14	17	21	6	≥ 50 bp	7	22	14	21	20	25	37	16
SIM14	< 50 bp	10	14	16	15	13	13	20	9	≥ 50 bp	10	29	21	25	24	28	31	17
SIM15	< 50 bp	15	22	15	11	17	20	17	10	≥ 50 bp	3	28	23	28	27	30	30	23
SIM16	< 50 bp	9	19	17	11	15	15	18	8	≥ 50 bp	10	27	21	22	26	35	37	25
SIM17	< 50 bp	11	17	13	14	13	15	20	7	≥ 50 bp	5	24	17	22	23	23	27	22
SIM18	< 50 bp	7	19	16	11	11	22	20	7	≥ 50 bp	11	20	15	16	22	34	25	19
SIM19	< 50 bp	10	18	17	12	11	17	17	8	≥ 50 bp	7	23	19	17	24	29	28	27
SIM20	< 50 bp	10	19	14	14	18	22	19	10	≥ 50 bp	7	27	16	23	27	26	33	24
Average		11	18	15	13	14	17	17	7		8	24.4	18.5	20.45	23.05	28.75	31.95	19.4
Error rate		0.0137	0.0293	0.0237	0.0216	0.0223	0.0307	0.0307	0.04		0.00585223	0.0240869	0.0181551	0.0209744	0.0227767	0.0308476	0.0348039	0.0497436
Missing rate
SIM0	< 50 bp	33	3	2	3	4	2	4	3	≥ 50 bp	11	1	1	1	2	3	1	3
SIM1	< 50 bp	6	22	19	23	22	22	21	22	≥ 50 bp	18	18	17	22	22	21	16	52
SIM2	< 50 bp	6	19	18	23	21	23	29	28	≥ 50 bp	20	14	17	17	17	26	23	60
SIM3	< 50 bp	5	16	16	19	18	18	25	25	≥ 50 bp	19	16	14	16	13	16	21	58
SIM4	< 50 bp	11	13	11	12	12	16	24	29	≥ 50 bp	13	14	14	17	14	21	21	53
SIM5	< 50 bp	6	11	11	16	13	14	26	24	≥ 50 bp	22	17	15	18	19	21	14	62
SIM6	< 50 bp	7	20	18	19	17	19	26	45	≥ 50 bp	18	13	12	10	13	15	14	67
SIM7	< 50 bp	8	14	13	17	14	14	17	25	≥ 50 bp	15	16	20	24	19	21	21	53
SIM8	< 50 bp	7	16	14	17	17	22	26	47	≥ 50 bp	26	15	15	16	17	18	17	68
SIM9	< 50 bp	5	15	9	13	16	22	23	26	≥ 50 bp	14	20	21	20	17	23	14	57
SIM10	< 50 bp	7	17	19	18	18	21	22	18	≥ 50 bp	18	16	19	18	20	18	16	51
SIM11	< 50 bp	7	17	17	18	20	16	26	31	≥ 50 bp	20	14	15	14	19	21	20	63
SIM12	< 50 bp	11	19	16	19	20	18	22	25	≥ 50 bp	13	17	20	24	21	22	26	54
SIM13	< 50 bp	11	16	12	13	14	18	19	32	≥ 50 bp	11	12	13	18	20	17	21	52
SIM14	< 50 bp	5	14	12	14	14	18	20	24	≥ 50 bp	19	11	15	18	13	17	15	59
SIM15	< 50 bp	11	14	15	17	19	17	23	22	≥ 50 bp	11	13	14	17	18	21	14	54
SIM16	< 50 bp	9	17	14	19	19	20	26	25	≥ 50 bp	15	18	15	18	23	19	18	51
SIM17	< 50 bp	5	18	14	17	17	20	24	23	≥ 50 bp	19	16	15	17	18	18	18	57
SIM18	< 50 bp	13	16	13	14	14	23	22	28	≥ 50 bp	9	16	17	23	20	21	20	51
SIM19	< 50 bp	6	16	15	17	18	19	27	28	≥ 50 bp	16	20	20	23	19	17	22	60
SIM20	< 50 bp	8	16	15	16	20	19	24	27	≥ 50 bp	15	14	14	14	12	22	18	54
Average		9	16	14	16	17	18	23	27		16.55	15.5	16.1	18.2	17.7	19.75	18.45	56.8
Missing rate		0.0112	0.0253	0.0226	0.0275	0.0267	0.0325	0.0415	0.1625		0.0121068	0.0153011	0.0157998	0.0186667	0.0174901	0.021191	0.020098	0.145641
Accuracy, error rate, and missing rate for benchmarking analysis for deletions using the simulated population-scale genomes of rice and its relatives
		Nipp	MH63	R498	9311	ZS97	Oruf	CJ14	Opun		Nipp	MH63	R498	9311	ZS97	Oruf	CJ14	Opun
# of retrieved calls		1265	894	900	871	906	839	802	208		1707	1265	1270	1196	1245	1146	1155	377
Accuracy
SIM0	< 50 bp	1182	828	832	803	845	768	733	139	≥ 50 bp	1690	1264	1270	1195	1243	1143	1153	376
SIM1	< 50 bp	1242	825	831	804	847	762	732	146	≥ 50 bp	1693	1248	1257	1179	1228	1125	1137	329
SIM2	< 50 bp	1251	838	841	812	852	783	737	138	≥ 50 bp	1700	1246	1252	1175	1223	1127	1133	331
SIM3	< 50 bp	1244	836	841	810	851	769	738	151	≥ 50 bp	1689	1247	1257	1180	1225	1121	1135	340
SIM4	< 50 bp	1228	828	834	798	841	764	734	145	≥ 50 bp	1689	1244	1252	1176	1223	1125	1129	335
SIM5	< 50 bp	1242	827	834	799	839	755	733	143	≥ 50 bp	1691	1245	1252	1172	1219	1117	1134	336
SIM6	< 50 bp	1243	839	841	813	851	774	735	144	≥ 50 bp	1687	1248	1255	1180	1223	1120	1132	338
SIM7	< 50 bp	1240	839	839	809	848	773	739	148	≥ 50 bp	1686	1246	1254	1173	1220	1121	1132	342
SIM8	< 50 bp	1241	838	840	810	844	770	733	147	≥ 50 bp	1685	1246	1255	1184	1227	1125	1142	342
SIM9	< 50 bp	1237	838	845	806	849	760	728	136	≥ 50 bp	1691	1244	1249	1176	1215	1112	1132	336
SIM10	< 50 bp	1247	825	830	802	842	766	724	142	≥ 50 bp	1684	1243	1253	1174	1225	1121	1136	340
SIM11	< 50 bp	1248	838	834	814	851	765	730	147	≥ 50 bp	1691	1244	1250	1167	1214	1124	1132	331
SIM12	< 50 bp	1239	835	836	806	845	769	738	148	≥ 50 bp	1690	1250	1255	1178	1224	1123	1139	337
SIM13	< 50 bp	1241	833	838	810	849	763	736	139	≥ 50 bp	1689	1249	1258	1179	1227	1124	1142	336
SIM14	< 50 bp	1245	833	838	804	847	768	737	152	≥ 50 bp	1693	1246	1254	1172	1220	1122	1135	338
SIM15	< 50 bp	1244	833	835	807	851	770	730	146	≥ 50 bp	1696	1247	1253	1180	1225	1124	1132	339
SIM16	< 50 bp	1243	829	829	799	838	774	734	144	≥ 50 bp	1693	1240	1252	1177	1221	1119	1131	344
SIM17	< 50 bp	1238	833	846	806	846	771	735	141	≥ 50 bp	1684	1250	1260	1180	1229	1125	1135	336
SIM18	< 50 bp	1242	847	856	817	853	771	735	143	≥ 50 bp	1689	1239	1250	1173	1212	1116	1128	336
SIM19	< 50 bp	1239	829	839	802	843	770	731	146	≥ 50 bp	1694	1246	1256	1177	1223	1124	1129	334
SIM20	< 50 bp	1241	831	838	803	847	767	731	151	≥ 50 bp	1685	1246	1253	1176	1221	1123	1133	331
Average		1239	833	838	806	847	768	733	145		1689.95	1245.7	1253.85	1176.4	1222.2	1121.9	1133.9	336.55
Accuracy		0.9794	0.9322	0.9311	0.9258	0.9345	0.9156	0.9146	0.6951		0.990012	0.984743	0.987283	0.983612	0.981687	0.97897	0.981732	0.892706
Error rate
SIM0	< 50 bp	1	0	0	0	0	0	0	0	≥ 50 bp	7	0	0	1	1	0	0	0
SIM1	< 50 bp	1	2	2	1	1	2	2	0	≥ 50 bp	8	9	7	6	8	12	9	7
SIM2	< 50 bp	0	2	1	1	1	1	1	0	≥ 50 bp	3	9	10	8	11	10	13	15
SIM3	< 50 bp	0	2	1	0	0	1	1	0	≥ 50 bp	11	10	8	8	10	16	9	6
SIM4	< 50 bp	1	2	1	1	0	1	1	0	≥ 50 bp	11	11	10	7	10	14	16	9
SIM5	< 50 bp	2	2	1	2	1	1	1	0	≥ 50 bp	11	9	10	8	14	17	13	9
SIM6	< 50 bp	0	1	1	0	0	1	1	0	≥ 50 bp	12	12	10	9	14	16	14	11
SIM7	< 50 bp	0	2	1	1	1	1	1	0	≥ 50 bp	10	9	8	7	12	10	11	8
SIM8	< 50 bp	0	0	0	0	0	0	0	0	≥ 50 bp	14	8	8	5	8	13	6	8
SIM9	< 50 bp	0	1	1	0	0	2	1	0	≥ 50 bp	8	11	12	13	17	21	14	12
SIM10	< 50 bp	0	1	2	2	2	2	2	0	≥ 50 bp	14	13	10	10	11	16	12	5
SIM11	< 50 bp	0	3	2	1	1	2	2	0	≥ 50 bp	10	14	12	15	19	13	13	8
SIM12	< 50 bp	0	1	0	0	0	0	0	0	≥ 50 bp	12	11	11	9	12	14	12	6
SIM13	< 50 bp	0	2	2	1	2	2	2	0	≥ 50 bp	13	10	9	10	14	14	9	14
SIM14	< 50 bp	1	4	2	2	1	2	2	0	≥ 50 bp	8	12	11	13	16	15	10	8
SIM15	< 50 bp	1	2	1	1	1	2	1	0	≥ 50 bp	5	14	13	9	13	16	12	5
SIM16	< 50 bp	0	3	2	1	2	2	2	0	≥ 50 bp	8	13	9	7	10	14	13	8
SIM17	< 50 bp	1	1	0	0	0	0	0	0	≥ 50 bp	18	8	6	7	6	13	12	9
SIM18	< 50 bp	0	1	0	0	0	1	0	0	≥ 50 bp	12	19	14	15	21	20	17	10
SIM19	< 50 bp	0	1	2	1	2	3	2	0	≥ 50 bp	7	10	9	10	13	11	16	13
SIM20	< 50 bp	1	1	1	1	2	1	1	0	≥ 50 bp	14	10	9	9	11	13	11	12
Average		0	2	1	1	1	1	1	0		10.45	11.1	9.8	9.25	12.5	14.4	12.1	9.15
Error rate		0.0003	0.0018	0.0012	0.0009	0.0009	0.0015	0.0014	0		0.00612185	0.0087747	0.00771654	0.00773411	0.0100402	0.0125654	0.0104762	0.0242706
Missing rate
SIM0	< 50 bp	82	66	68	68	61	71	69	69	≥ 50 bp	10	1	0	0	1	3	2	1
SIM1	< 50 bp	22	67	67	66	58	75	68	62	≥ 50 bp	6	8	6	11	9	9	9	41
SIM2	< 50 bp	14	54	58	58	53	55	64	70	≥ 50 bp	4	10	8	13	11	9	9	31
SIM3	< 50 bp	21	56	58	61	55	69	63	57	≥ 50 bp	7	8	5	8	10	9	11	31
SIM4	< 50 bp	36	64	65	72	65	74	67	63	≥ 50 bp	7	10	8	13	12	7	10	33
SIM5	< 50 bp	21	65	65	70	66	83	68	65	≥ 50 bp	5	11	8	16	12	12	8	32
SIM6	< 50 bp	22	54	58	58	55	64	66	64	≥ 50 bp	8	5	5	7	8	10	9	28
SIM7	< 50 bp	25	53	60	61	57	65	62	60	≥ 50 bp	11	10	8	16	13	15	12	27
SIM8	< 50 bp	24	56	60	61	62	69	69	61	≥ 50 bp	8	11	7	7	10	8	7	27
SIM9	< 50 bp	28	55	54	65	57	77	73	72	≥ 50 bp	8	10	9	7	13	13	9	29
SIM10	< 50 bp	18	68	68	67	62	71	76	66	≥ 50 bp	9	9	7	12	9	9	7	32
SIM11	< 50 bp	17	53	64	56	54	72	70	61	≥ 50 bp	6	7	8	14	12	9	10	38
SIM12	< 50 bp	26	58	64	65	61	70	64	60	≥ 50 bp	5	4	4	9	9	9	4	34
SIM13	< 50 bp	24	59	60	60	55	74	64	69	≥ 50 bp	5	6	3	7	4	8	4	27
SIM14	< 50 bp	19	57	60	65	58	69	63	56	≥ 50 bp	6	7	5	11	9	9	10	31
SIM15	< 50 bp	20	59	64	63	54	67	71	62	≥ 50 bp	6	4	4	7	7	6	11	33
SIM16	< 50 bp	22	62	69	71	66	63	66	64	≥ 50 bp	6	12	9	12	14	13	11	25
SIM17	< 50 bp	26	60	54	65	60	68	67	67	≥ 50 bp	5	7	4	9	10	8	8	32
SIM18	< 50 bp	23	46	44	54	53	67	67	65	≥ 50 bp	6	7	6	8	12	10	10	31
SIM19	< 50 bp	26	64	59	68	61	66	69	62	≥ 50 bp	6	9	5	9	9	11	10	30
SIM20	< 50 bp	23	62	61	67	57	71	70	57	≥ 50 bp	8	9	8	11	13	10	11	34
Average		26	59	61	64	59	70	67	63		6.6	8.2	6.35	10.35	10.3	9.7	9	31.3
Missing rate		0.0203	0.0659	0.0677	0.0733	0.0646	0.0829	0.0841	0.3049		0.00386643	0.00648221	0.005	0.00865385	0.00827309	0.00846422	0.00779221	0.0830239
Accuracy, error rate, and missing rate in benchmarking analysis of deletions and insertions using simulated population-scale genomes of tomato and its relatives
	Insertions									Deletions
		SL4	M82	ZY65	ZY56	ZY57	ZY60	ZY61	ZY59		SL4	M82	ZY65	ZY56	ZY57	ZY60	ZY61	ZY59
# of retrieved calls		3356	3245	3149	3036	2906	1695	1340	1106		2978	2815	2774	2755	2566	1748	1406	1034
Accuracy
SIM0	≥ 50 bp	3351	3241	3144	3031	2900	1691	1338	1104	≥ 50 bp	2978	2815	2774	2755	2566	1747	1405	1032
SIM1	≥ 50 bp	3353	3240	3145	3020	2883	1630	1249	1060	≥ 50 bp	2977	2808	2770	2735	2555	1716	1355	1000
SIM2	≥ 50 bp	3351	3237	3143	3017	2887	1629	1269	1042	≥ 50 bp	2977	2808	2771	2740	2554	1721	1357	1001
SIM3	≥ 50 bp	3354	3240	3147	3021	2880	1630	1272	1058	≥ 50 bp	2977	2807	2773	2738	2557	1716	1365	1000
SIM4	≥ 50 bp	3350	3236	3141	3021	2885	1631	1279	1051	≥ 50 bp	2977	2809	2772	2738	2559	1715	1348	1003
SIM5	≥ 50 bp	3352	3237	3145	3022	2884	1633	1269	1054	≥ 50 bp	2978	2810	2773	2739	2557	1713	1365	1007
SIM6	≥ 50 bp	3346	3231	3140	3014	2878	1626	1266	1047	≥ 50 bp	2978	2813	2771	2734	2556	1710	1358	1006
SIM7	≥ 50 bp	3351	3234	3144	3020	2885	1624	1269	1045	≥ 50 bp	2977	2807	2771	2741	2556	1718	1352	993
SIM8	≥ 50 bp	3353	3239	3146	3023	2890	1629	1271	1052	≥ 50 bp	2977	2808	2772	2732	2555	1713	1359	1003
SIM9	≥ 50 bp	3352	3237	3144	3021	2886	1628	1262	1048	≥ 50 bp	2977	2810	2769	2734	2555	1714	1362	1004
SIM10	≥ 50 bp	3349	3238	3142	3019	2878	1621	1263	1042	≥ 50 bp	2977	2810	2770	2741	2558	1717	1360	1005
SIM11	≥ 50 bp	3353	3239	3146	3020	2885	1634	1269	1047	≥ 50 bp	2978	2808	2771	2736	2558	1714	1359	1002
SIM12	≥ 50 bp	3350	3238	3144	3024	2886	1637	1263	1048	≥ 50 bp	2978	2807	2772	2739	2554	1721	1356	1012
SIM13	≥ 50 bp	3350	3238	3143	3010	2883	1624	1266	1053	≥ 50 bp	2978	2810	2771	2740	2552	1718	1363	1007
SIM14	≥ 50 bp	3352	3240	3145	3021	2886	1641	1266	1050	≥ 50 bp	2977	2806	2772	2741	2554	1715	1363	1003
SIM15	≥ 50 bp	3351	3236	3144	3017	2883	1633	1269	1054	≥ 50 bp	2977	2811	2771	2733	2555	1717	1357	1010
SIM16	≥ 50 bp	3351	3237	3143	3012	2881	1626	1262	1051	≥ 50 bp	2977	2807	2768	2736	2551	1714	1365	1007
SIM17	≥ 50 bp	3348	3234	3140	3018	2883	1622	1272	1045	≥ 50 bp	2977	2808	2771	2738	2552	1719	1363	1002
SIM18	≥ 50 bp	3350	3236	3144	3014	2885	1622	1270	1049	≥ 50 bp	2977	2808	2771	2737	2555	1708	1359	1008
SIM19	≥ 50 bp	3351	3234	3142	3012	2882	1623	1264	1043	≥ 50 bp	2978	2810	2770	2741	2557	1716	1363	1008
SIM20	≥ 50 bp	3349	3234	3142	3014	2880	1622	1253	1052	≥ 50 bp	2977	2810	2772	2742	2557	1712	1361	998
Average		3351	3237	3144	3019	2884	1631	1270	1052		2977	2809	2771	2739	2556	1717	1362	1005
Accuracy		0.9985	0.9975	0.9983	0.9943	0.9925	0.9624	0.9474	0.9513		0.9998	0.9979	0.999	0.994	0.996	0.9822	0.9685	0.9722
Error rate
SIM0	≥ 50 bp	0	0	0	0	1	0	0	0	≥ 50 bp	0	0	0	0	0	0	0	0
SIM1	≥ 50 bp	0	0	0	0	3	1	6	0	≥ 50 bp	1	1	1	6	1	2	3	6
SIM2	≥ 50 bp	0	0	0	2	2	0	3	1	≥ 50 bp	1	2	1	6	1	2	5	4
SIM3	≥ 50 bp	0	0	0	0	2	0	6	0	≥ 50 bp	1	2	1	8	1	1	3	6
SIM4	≥ 50 bp	0	0	0	1	4	1	2	1	≥ 50 bp	1	1	1	8	1	1	3	3
SIM5	≥ 50 bp	0	0	0	0	3	0	6	0	≥ 50 bp	0	0	0	5	0	1	2	3
SIM6	≥ 50 bp	0	0	0	2	2	0	2	0	≥ 50 bp	0	0	0	6	0	0	4	2
SIM7	≥ 50 bp	0	0	0	2	3	1	7	1	≥ 50 bp	1	2	1	5	1	2	6	5
SIM8	≥ 50 bp	0	0	0	0	2	1	2	0	≥ 50 bp	1	1	1	8	1	1	3	4
SIM9	≥ 50 bp	0	0	0	0	3	1	2	0	≥ 50 bp	1	1	1	6	1	2	2	5
SIM10	≥ 50 bp	0	0	0	1	2	0	6	0	≥ 50 bp	1	1	1	5	1	1	2	5
SIM11	≥ 50 bp	0	0	0	1	3	0	4	1	≥ 50 bp	0	1	0	7	0	1	2	3
SIM12	≥ 50 bp	0	0	0	0	1	0	2	0	≥ 50 bp	0	1	0	6	0	1	2	2
SIM13	≥ 50 bp	0	0	0	1	4	1	3	0	≥ 50 bp	0	1	0	3	0	0	2	2
SIM14	≥ 50 bp	0	0	0	1	2	2	6	0	≥ 50 bp	1	1	1	5	1	2	4	3
SIM15	≥ 50 bp	0	0	0	0	3	1	3	0	≥ 50 bp	1	1	1	10	1	2	2	4
SIM16	≥ 50 bp	0	0	0	1	1	1	3	0	≥ 50 bp	1	2	1	8	1	2	3	4
SIM17	≥ 50 bp	0	0	0	1	3	2	2	0	≥ 50 bp	1	1	1	8	1	1	3	3
SIM18	≥ 50 bp	0	0	0	1	2	2	2	1	≥ 50 bp	1	2	1	8	1	2	4	2
SIM19	≥ 50 bp	0	0	0	1	2	0	8	0	≥ 50 bp	0	1	0	2	0	1	0	4
SIM20	≥ 50 bp	0	0	0	1	1	1	3	0	≥ 50 bp	1	1	1	9	1	2	3	6
Average		0	0	0	1	2	1	4	0		1	1	1	6	1	1	3	4
Error rate		0	0	0	0.0003	0.0008	0.0004	0.0028	0.0002		0.0002	0.0004	0.0002	0.0022	0.0003	0.0007	0.002	0.0035
Missing rate
SIM0	≥ 50 bp	5	4	5	5	5	4	2	2	≥ 50 bp	0	0	0	0	0	1	1	2
SIM1	≥ 50 bp	3	5	4	16	20	64	85	46	≥ 50 bp	0	6	3	14	10	30	48	28
SIM2	≥ 50 bp	5	8	6	17	17	66	68	63	≥ 50 bp	0	5	2	9	11	25	44	29
SIM3	≥ 50 bp	2	5	2	15	24	65	62	48	≥ 50 bp	0	6	0	9	8	31	38	28
SIM4	≥ 50 bp	6	9	8	14	17	63	59	54	≥ 50 bp	0	5	1	9	6	32	55	28
SIM5	≥ 50 bp	4	8	4	14	19	62	65	52	≥ 50 bp	0	5	1	11	9	34	39	24
SIM6	≥ 50 bp	10	14	9	20	26	69	72	59	≥ 50 bp	0	2	3	15	10	38	44	26
SIM7	≥ 50 bp	5	11	5	14	18	70	64	60	≥ 50 bp	0	6	2	9	9	28	48	36
SIM8	≥ 50 bp	3	6	3	13	14	65	67	54	≥ 50 bp	0	6	1	15	10	34	44	27
SIM9	≥ 50 bp	4	8	5	15	17	66	76	58	≥ 50 bp	0	4	4	15	10	32	42	25
SIM10	≥ 50 bp	7	7	7	16	26	74	71	64	≥ 50 bp	0	4	3	9	7	30	44	24
SIM11	≥ 50 bp	3	6	3	15	18	61	67	58	≥ 50 bp	0	6	3	12	8	33	45	29
SIM12	≥ 50 bp	6	7	5	12	19	58	75	58	≥ 50 bp	0	7	2	10	12	26	48	20
SIM13	≥ 50 bp	6	7	6	25	19	70	71	53	≥ 50 bp	0	4	3	12	14	30	41	25
SIM14	≥ 50 bp	4	5	4	14	18	52	68	56	≥ 50 bp	0	8	1	9	11	31	39	28
SIM15	≥ 50 bp	5	9	5	19	20	61	68	52	≥ 50 bp	0	3	2	12	10	29	47	20
SIM16	≥ 50 bp	5	8	6	23	24	68	75	55	≥ 50 bp	0	6	5	11	14	32	38	23
SIM17	≥ 50 bp	8	11	9	17	20	71	66	61	≥ 50 bp	0	6	2	9	13	28	40	29
SIM18	≥ 50 bp	6	9	5	21	19	71	68	56	≥ 50 bp	0	5	2	10	10	38	43	24
SIM19	≥ 50 bp	5	11	7	23	22	72	68	63	≥ 50 bp	0	4	4	12	9	31	43	22
SIM20	≥ 50 bp	7	11	7	21	25	72	84	54	≥ 50 bp	0	4	1	4	8	34	42	30
Average		5	8	5	17	19	63	67	54		0	5	2	10	9	30	42	25
Missing rate		0.0015	0.0025	0.0017	0.0055	0.0067	0.0372	0.0498	0.0485		0	0.0017	0.0008	0.0037	0.0037	0.0171	0.0296	0.0243

[truncated: 4 more sheets: Table S11, Table S12, Table S13, Table S14]
